# Supplementary material for: Voglibose Regulates the Secretion of GLP-1 Accompanied by Amelioration of Ileal Inflammatory Damage and Endoplasmic Reticulum Stress in Diabetic KKAy Mice
Source: Int J Mol Sci. 2022 Dec 14;23(24):15938. doi: 10.3390/ijms232415938 (PMC9786790; doi:10.3390/ijms232415938)
Supplement: Supplementary file 1 [file ijms-23-15938-s001.zip]

Archive with 1 entries (1 files):
- ijms-1998154-supplementary.pdf
